# Supplementary material for: Indirect epigenetic testing identifies a diagnostic signature of cardiomyocyte DNA methylation in heart failure
Source: Basic Res Cardiol. 2023 Mar 20;118(1):9. doi: 10.1007/s00395-022-00954-3 (PMC10027651; doi:10.1007/s00395-022-00954-3)
Supplement: Supplementary file 6 — Supplemental Table 2: Fragment Analysis of RNA. Supplementary file6 (CSV 1 KB) [file 395_2022_954_MOESM6_ESM.csv]

Sample_ID	Sex	Group	Conc	RIN
A1	M	DCM	25	9.8
A2	M	DCM	25	9.7
A3	M	DCM	25	9
A4	M	DCM	23.2	8.8
A5	M	DCM	25	9.9
A6	M	DCM	25	10
A7	F	DCM	25	9.8
B1	M	DCM	21.6	10
B3	M	DCM	25	9.6
B4	M	DCM	25	9.1
B5	M	DCM	20.5	8.4
B6	F	DCM	25	9.5
B7	M	DCM	25	10
C1	M	CON	21.8	8.9
C2	M	CON	25	10
C3	F	CON	25	9.2
C4	M	CON	24.2	9.9
C5	M	CON	25	10
C6	M	CON	25	8.9
C7	M	CON	25	9.4
C8	F	CON	24.4	9.9
C9	F	CON	24.2	9.8
C10	F	CON	24.8	9.6
